# Supplementary material for: Revised taxon definition in European Cortinarius subgenus Dermocybe based on phylogeny, chemotaxonomy, and morphology
Source: Mycol Prog. 2024 Apr 5;23(1):26. doi: 10.1007/s11557-024-01959-z (PMC10997704; doi:10.1007/s11557-024-01959-z)
Supplement: Supplementary file 1 — Supplementary file1 (ZIP 18 KB) [file 11557_2024_1959_MOESM1_ESM.zip › Additional_file_1_Table2.xlsx]

## Sheet: Tabelle1
Table 2: Collections analysed in this study; Cortinarius species are listed in alphabetic order; GenBank number, voucher numbers, collection date, country and region are given for each collection; *: the identification was based on morphological traits.
Collection designation	GenBank nr.	Voucher-nr./Collection-nr.	Collection Date	Country	Region
C. carpineti TYPE	OQ549985	IBF19650290	1965-10-12	France	Elsaß, Hardtwald bei Hombourg
C. chrysolitus	OQ549949	IBF20011028/ TG2001081	2001-08-02	Italy	Alto Adige, Rasun-Biotopo Rasnermöser
C. cinnabarinus	OM638753	IBF20190153	2019-09-28	Italy	Abruzzo, L'Aquila
C. cinnamomeluteus*		IBF20210138	2021-08-25	Austria	Tirol, Ellbögen
D. cinnamomeolutea var. porphyreovelata*		IBF20200065	2020-10-13	Austria	Tirol, Lans
D. cinnamomeoluta var. porphyreovelata TYPE	OL712384	IBF19650018	1965-06-19	Austria	Tirol, Natters
C. cinnamomeus	MW871553	IBF20180120a	2018-09-20	Austria	Tirol, Patsch
C. cinnamomeus	MW880248	IBF20180177	2018-10-18	Italy	Emilia-Romangna, Abetone
C. cinnamomeus	OQ549946	IBF19991066/ TG1999184	1999-07-17	Italy	Alto Adige, Bagni di Pervalle
C. cinnamomeus	OQ549953	IBF20050704/ TG2005234	2005-09-10	Italy	Alto Adige, St. Lorenzen
C. cinnamomeus	OQ549959	IBF20100141/ TG2010058	2010-09-09	Italy	Alto Adige, St. Lorenzen
C. cinnamomeus*		IBF20200064	2020-09-21	Austria	Tirol, Lans
C. cistoadelphus ISOTYPE	OL712389	IBF19940606	1994-11-22	Spain	Cáceres, Pto. Canamero, Villuercas
C. croceus	OQ549982	IBF20220178/ TG2022099	2022-10-05	Italy	Alto Adige, Rasun di Sopra
C. croceus var. porphyreovelata*		IBF20200059	2020-10-04	Austria	Tirol, Lans
C. croceus*		IBF20210145	2021-09-01	Austria	Tirol, Lans
C. croceus*		IBF20200060	2020-10-01	Austria	Tirol, Mutters
C. davemallochii	OQ549968	IBF20140239/ TG2014038	2014-08-03	Italy	Alto Adige, Rasun di Sopra
C. davemallochii	OQ549972	IBF20170593/ TG2017017	2017-07-28	Italy	Alto Adige, Rasun di Sopra
C. fervidus	MW880272	IBF20200052	2020-09-14	Austria	Tirol, Mutters
C. fervidus	OQ549962	IBF20100144/ TG2010131	2010-09-28	Germany	Baden Württemberg, Ehingen
C. fervidus TYPE
C. flavomentosus TYPE	OL712383	IBF19600210	1960-07-28	Colombia	Dept. Boyacá, Arcabuco
C. hadrocroceus	MW880249	IBF20200027	2020-10-13	Austria	Tirol, Bogner Aste
C. hadrocroceus	OL712393	IBF20210114	2021-08-10	Austria	Tirol, Mutters
C. hadrocroceus	OL712396	IBF20210122	2021-08-22	Austria	Tirol, Ellbögen
C. hadrocroceus	OQ549958	IBF20090145/ TG2009072	2009-09-25	Italy	Alto Adige, Tesselberg
C. hadrocroceus	OQ549979	IBF20220175/ TG2022027	2022-09-03	Italy	Alto Adige, Tesselberg
C. holoxanthus		IBF20190009-1	2019-09-03	Austria	Tirol, Lans
C. holoxanthus		IBF20190009-2	2019-09-03	Austria	Tirol, Lans
C. holoxanthus		IBF20190009-4	2019-09-08	Austria	Tirol, Mutters
C. holoxanthus		IBF20190009-3	2019-09-30	Austria	Tirol, Lans
C. holoxanthus	OL712407	IBF20210165	2021-09-03	Austria	Tirol, Lans
C. holoxanthus	OQ549967	IBF20130236/ TG2013188	2013-10-27	Italy	Alto Adige, Pfalzen Unterberg
C. holoxanthus	OQ549976	IBF20200080/ TG2020049	2020-09-08	Italy	Alto Adige, Kiens
C. holoxanthus	OQ549978	IBF20220174/ TG2022019	2022-08-20	Italy	Alto Adige, Pfalzen
C. holoxanthus	MW880250	IBF20200028	2020-10-04	Austria	Tirol, Mutters
C. holoxanthus	MW880251	IBF20200029	2020-10-13	Austria	Tirol, Bogner Aste
C. holoxanthus	MW880252	IBF20200030	2020-09-08	Austria	Tirol, Lans
C. holoxanthus	MW880253	IBF20200031	2020-09-14	Austria	Tirol, Mutters
C. holoxanthus	OL712405	IBF20200070	2020-09-28	Austria	Tirol, Mutters
C. holoxanthus TYPE	OL712385	IBF19650150	1965-09-21	Austria	Tirol, Gnadenwald bei St. Martin
C. holoxanthus*		IBF20210172	2021-08-30	Austria	Tirol, Mutters
C. holoxanthus*		IBF20210144	2021-09-01	Austria	Tirol, Lans
C. holoxanthus*		IBF20210166	2021-09-03	Austria	Tirol, Lans
C. huronensis		IBF20210153	2021-09-01	Austria	Tirol, Lans
C. huronensis	MW880254	IBF20200022	2020-10-02	Austria	Tirol, Mutters
C. huronensis	MW880255	IBF20200023	2020-10-13	Austria	Tirol, Bogner Aste
C. huronensis	MW880256	IBF20200024	2020-10-13	Austria	Tirol, Bogner Aste
C. huronensis	MW880257	IBF20200025	2020-10-04	Austria	Tirol, Mutters
C. huronensis	MW880258	IBF20200026	2020-09-21	Austria	Tirol, Lans
C. huronensis	MW880259	IBF20180121	2018-09-20	Austria	Tirol, Patsch
C. huronensis	OQ549947	IBF19991067/ TG1999299	1999-08-22	Italy	Alto Adige, Corti
C. huronensis	OQ549971	IBF20150233/ TG2015106	2015-09-18	Italy	Alto Adige, St. Lorenzen
C. huronensis	OQ549975	IBF20180237/ TG2018100	2018-10-17	Romania	Transilvania, Verasvíz
C. huronensis TYPE		MBT158902	1970-09-23	USA	Michigan, Marquette Co., Huron Mt. Club, Beaver Lake
C. huronensis*		IBF20200025	2020-10-04	Austria	Tirol, Mutters
C. huronensis*		IBF20200055	2020-10-07	Austria	Tirol, Bogner Aste
C. incognitus	OQ549952	IBF20031002/ TG2003420	2003-08-30	Italy	Alto Adige, Dobbiaco, Silvestertal
C. incognitus	OQ549954	IBF20050703/ TG2005237	2005-09-10	Italy	Alto Adige, St. Lorenzen
C. incognitus	OQ549960	IBF20100142/ TG2010059	2010-09-09	Italy	Alto Adige, St. Lorenzen
C. malicorius	MW880260	IBF20200048	2020-09-26	Austria	Tirol, Natters
C. malicorius	MW880261	IBF20200049	2020-10-08	Austria	Tirol, Natters
C. malicorius	MW880262	IBF20200050	2020-09-08	Austria	Tirol, Lans
C. malicorius	MW880263	IBF20200051	2020-09-14	Austria	Tirol, Mutters
C. malicorius	OL712392	IBF20210113	2021-08-10	Austria	Tirol, Mutters
C. malicorius	OL712398	IBF20210124	2021-08-22	Austria	Tirol, Ellbögen
C. malicorius	OL712401	IBF20190056C	2019-08-24	Austria	Tirol, Ellbögen
C. malicorius	OL712404	IBF20200071	2020-10-08	Austria	Tirol, Mutters
C. malicorius	OQ549955	IBF20060552/ TG2006048	2006-08-25	Italy	Alto Adige, St. Lorenzen
C. malicorius*		IBF20190009-5	2019-09-14	Austria	Tirol, Lans
C. malicorius*		IBF20200054	2020-09-21	Austria	Tirol, Lans
C. malicorius*		IBF20200058	2020-09-21	Austria	Tirol, Lans
C. malicorius*		IBF20210171	2021-08-28	Austria	Tirol, Mutters
C. malicorius*		IBF20210143	2021-09-01	Austria	Gries am Brenner
C. malicorius*		IBF20190003-1	2019-08-22	Austria	Tirol, Natters
C. malicorius*		IBF20190003-2	2019-08-22	Austria	Tirol, Natters
C. malicorius*		IBF20210173	2021-08-25	Austria	Tirol, Grinzens
C. olivaceofuscus	OQ549966	IBF20130235/ TG2013175	2013-10-24	France	France, Béziers, Bedarieaux
C. ominosus	MW880264	IBF20200015	2020-09-08	Austria	Tirol, Lans
C. ominosus	MW880265	IBF20200016	2020-09-08	Austria	Tirol, Lans
C. ominosus	MW880266	IBF20200017	2020-09-14	Austria	Tirol, Mutters
C. ominosus	MW880267	IBF20200018	2020-09-21	Austria	Tirol, Lans
C. ominosus	MW880268	IBF20200019	2020-09-21	Austria	Tirol, Lans
C. ominosus	MW880269	IBF20200020	2020-10-01	Austria	Tirol, Bogner Aste
C. ominosus	MW880270	IBF20200021	2020-10-13	Austria	Tirol, Bogner Aste
C. ominosus	OQ549964	IBF20110187/ TG2011156	2011-11-02	Italy	Alto Adige, Pfalzen Unterberg
C. ominosus	OQ549980	IBF20220176/ TG2022056	2022-09-16	Italy	Alto Adige, Pfalzen
C. ominosus	OQ549981	IBF20220177/ TG2022093	2022-10-03	Italy	Alto Adige, Pfalzen
C. ominosus TYPE
C. ominosus*		IBF20190005-2	2019-09-14	Austria	Tirol, Lans
C. ominosus*		IBF20190005-3	2019-09-14	Austria	Tirol, Lans
C. ominosus*		IBF20190005-4	2019-09-24	Austria	Tirol, Natters
C. ominosus*		IBF20210154	2021-09-01	Austria	Tirol, Lans
C. ominosus*		IBF20210163	2021-09-03	Austria	Tirol, Lans
C. ominosus*		IBF20190005-1	2019-08-10	Austria	Tirol, Mutters
C. ominosus*		IBF20210170	2021-09-04	Austria	Tirol, Mutters
C. pellstonianus	OL712390	IBF20210093	2021-07-22	Austria	Salzburg, Innerschwand
C. pellstonianus	OL712395	IBF20210121	2021-08-22	Austria	Tirol, Ellbögen
C. pellstonianus	OQ549963	IBF20110186/ TG2011042	2011-07-28	Austria	Lienz, Iselsberg
C. polaris	OQ549950	IBF20031000/ TG2003352	2003-07-27	Italy	Alto Adige, Valdaora di sotto
C. polaris	OQ549951	IBF20031001/ TG2003419	2003-08-30	Italy	Alto Adige, Dobbiaco
C. polaris	OQ549957	IBF20080135/ TG2008232	2008-08-10	Italy	Alto Adige,Trafoi, Tre Fontane
C. polaris	OQ549965	IBF20130234/ TG2013065	2013-09-15	Italy	Alto Adige, La Valle
C. polaris	OQ549970	IBF20150232/ TG2015099	2015-09-13	Italy	Alto Adige, Val Casies
C. polaris TYPE
C. pupureus*		IBF20200062	2020-08-24	Austria	Tirol, Mutters
C. purpureus	MW880271	IBF20200053	2020-09-28	Austria	Tirol, Mutters
C. purpureus	OL712394	IBF20210115	2021-08-10	Austria	Tirol, Mutters
C. purpureus	OQ549983	IBF20220179/ TG2022152	2022-10-16	Italy	Emilia-Romangna, Albareto
C. purpureus	OQ549984	IBF20220180/ TG2022171	2022-10-23	Italy	Alto Adige, Falzes
C. rubrophyllus	MW880273	IBF20180232	2018-10-15	Italy	Emilia-Romangna, Abetone
C. rubrophyllus	MW880274	IBF20200032	2020-08-31	Austria	Tirol, Mutters
C. rubrophyllus	MW880275	IBF20200033	2020-10-01	Austria	Tirol, Bogner Aste
C. rubrophyllus	MW880276	IBF20200034	2020-09-08	Austria	Tirol, Lans
C. rubrophyllus	MW880277	IBF20200035	2020-09-08	Austria	Tirol, Lans
C. rubrophyllus	MW880278	IBF20200036	2020-09-14	Austria	Tirol, Mutters
C. rubrophyllus	MW880279	IBF20180120	2018-09-20	Austria	Tirol, Patsch
C. rubrophyllus	MZ357345	IBF20190002-7	2019-10-23	Italy	Parma, Bedonia
C. rubrophyllus	OL712391	IBF20210112	2021-08-10	Austria	Tirol, Mutters
C. rubrophyllus	OL712397	IBF20210123	2021-08-22	Austria	Tirol, Ellbögen
C. rubrophyllus	OL712399	IBF20190056A	2019-08-24	Austria	Tirol, Ellbögen
C. rubrophyllus	OL712400	IBF20190056B	2019-08-24	Austria	Tirol, Ellbögen
C. rubrophyllus	OL712402	IBF20190056D	2019-08-24	Austria	Tirol, Ellbögen
C. rubrophyllus	OQ549977	IBF20210184/ TG2021039	2021-07-30	Italy	Alto Adige, Prato allo Stelvio
C. rubrophyllus*		IBF20190002-3	2019-08-22	Austria	Tirol, Natters
C. rubrophyllus*		IBF20190002-4	2019-08-22	Austria	Tirol, Natters
C. rubrophyllus*		IBF20190002-5	2019-08-28	Austria	Tirol, Natters
C. rubrophyllus*		IBF20190002-8	2010-08-10	Austria	Tirol, Lans
C. rubrophyllus*		IBF20190002-1	2019-08-22	Austria	Tirol, Natters
C. rubrophyllus*		IBF20190002-2	2019-08-22	Austria	Tirol, Natters
C. rubrophyllus*		IBF20190002-9	2019-08-28	Austria	Tirol, Natters
C. rubrophyllus*		IBF20190002-10	2019-09-05	Austria	Tirol, Mutters
C. rubrophyllus*		IBF20190002-11	2019-09-15	Austria	Tirol, Lans
C. rubrophyllus*		IBF20200057	2020-09-08	Austria	Tirol, Mutters
C. rubrophyllus*		IBF20200056	2020-09-14	Austria	Tirol, Bogner Aste
C. rubrophyllus*		IBF20210155	2021-09-01	Austria	Tirol, Lans
C. rubrophyllus*		IBF20210167	2021-09-04	Austria	Tirol, Lans
C. rubrophyllus*		IBF20190002-6	2019-09-03	Austria	Tirol, Lans
C. salignus	OQ549974	IBF20180236/ TG2018045	2019-08-17	Italy	Alto Adige, Stelvio
C. salignus	OQ549973	IBF20170594/ TG2017048	2017-08-15	Italy	Alto Adige, Stelvio
C. salignus TYPE	OL712388	IBF19760208	1998-09-19	Sweden	Femsjö, Yaberg
C. sanguineus var. aurantiovaginatus	MW880280	IBF20200037	2020-08-31	Austria	Tirol, Mutters
C. sanguineus var. aurantiovaginatus	MW880281	IBF20200038	2020-10-02	Austria	Tirol, Mutters
C. sanguineus var. aurantiovaginatus	MW880282	IBF20200039	2020-09-23	Austria	Tirol, Lans
C. sanguineus var. aurantiovaginatus	MW880283	IBF20200040	2020-09-28	Austria	Tirol, Mutters
C. sanguineus var. aurantiovaginatus	MW880284	IBF20200041	2020-09-14	Austria	Tirol, Mutters
C. sanguineus var. aurantiovaginatus	MW880285	IBF20200042	2020-09-14	Austria	Tirol, Mutters
C. sanguineus var. aurantiovaginatus	MW880286	IBF20200043	2020-09-21	Austria	Tirol, Lans
C. sanguineus var. aurantiovaginatus	MW880287	IBF20200044	2020-09-21	Austria	Tirol, Lans
C. sanguineus var. aurantiovaginatus	MW880288	IBF20200045	2020-09-26	Austria	Tirol, Natters
C. sanguineus var. aurantiovaginatus	MW880289	IBF20200046	2020-10-01	Austria	Tirol, Bogner Aste
C. sanguineus var. aurantiovaginatus	OL712403	IBF20200072	2020-10-02	Austria	Tirol, Natters
C. sanguineus var. aurantiovaginatus	OL712406	IBF20210164	2021-09-03	Austria	Tirol, Lans
C. sanguineus var. aurantiovaginatus	OL712408	IBF20210169	2021-09-04	Austria	Tirol, Mutters
C. sanguineus var. aurantiovaginatus	OL712409	IBF20210120	2021-08-22	Austria	Tirol, Bogner Aste
C. sanguineus var. aurantiovaginatus	OQ549956	IBF20060553/ TG2006069	2006-08-29	Italy	Alto Adige, Perca
C. sanguineus var. aurantiovaginatus	OQ549961	IBF20100143/ TG2010095	2010-08-24	Sweden	Västernorrland County, Granboda, Borgsjo-Ensillre
C. sanguineus var. aurantiovaginatus*		IBF20190006-5	2010-08-10	Austria	Tirol, Lans
C. sanguineus var. aurantiovaginatus*		IBF20190006-1	2019-08-10	Austria	Tirol, Lans
C. sanguineus var. aurantiovaginatus*		IBF20190006-2	2019-08-20	Austria	Tirol, Lans
C. sanguineus var. aurantiovaginatus*		IBF20190006-3	2019-08-28	Austria	Tirol, Natters
C. sanguineus var. aurantiovaginatus*		IBF20190006-4	2019-09-19	Austria	Tirol, Natters
C. sanguineus var. aurantiovaginatus*		IBF20210146	2021-09-01	Austria	Tirol, Lans
C. sanguineus var. aurantiovaginatus*		IBF20210147	2021-09-01	Austria	Tirol, Lans
C. sanguineus var. aurantiovaginatus*		IBF20210148	2021-09-01	Austria	Tirol, Lans
C. sanguineus var. aurantiovaginatus*		IBF20210149	2021-09-01	Austria	Tirol, Lans
C. sanguineus var. aurantiovaginatus*		IBF20210150	2021-09-01	Austria	Tirol, Lans
C. sanguineus var. aurantiovaginatus*		IBF20210151	2021-09-01	Austria	Tirol, Lans
C. sanguineus var. aurantiovaginatus*		IBF20210152	2021-09-01	Austria	Tirol, Lans
C. sanguineus var. aurantiovaginatus*		IBF20210168	2021-09-04	Austria	Tirol, Mutters
C. sanguineus*		IBF20200063	2021-09-08	Austria	Tirol, Mutters
C. sp.	OQ549969	IBF20140240/ TG2014208	2014-11-09	Italy	Alto Adige, Pfalzen Unterberg
C. sphagnogenus	OQ549948	IBF19991068/ TG1999415	1999-10-02	Austria	Alto Adige, Pfalzen Breitenberg
C. sphagnogenus TYPE	OL712387	IBF19700271	1970-09-22	Denmark	Fünen, Diernaes, Gerup Skov
C. tubarius TYPE
C. uliginosus*		IBF20210139	2021-08-25	Austria	Tirol, Gries am Brenner
C. vitiosus	MW880293	IBF20200047	2020-09-08	Austria	Tirol, Lans
