# Supplementary material for: Revised taxon definition in European Cortinarius subgenus Dermocybe based on phylogeny, chemotaxonomy, and morphology
Source: Mycol Prog. 2024 Apr 5;23(1):26. doi: 10.1007/s11557-024-01959-z (PMC10997704; doi:10.1007/s11557-024-01959-z)
Supplement: Supplementary file 2 — Supplementary file2 (ZIP 2159 KB) [file 11557_2024_1959_MOESM2_ESM.zip]

Archive with 2 entries (2 files):
- Additional_file_1_Table2.xlsx
- Additional_file_2_Figure7.docx
